# Supplementary material for: The Mitochondrial Ca2+ uniporter is a central regulator of interorganellar Ca2+ transfer and NFAT activation
Source: J Biol Chem. 2021 Sep 6;297(4):101174. doi: 10.1016/j.jbc.2021.101174 (PMC8496184; doi:10.1016/j.jbc.2021.101174)
Supplement: Supporting information — 1 [file mmc2.xlsx]

## Sheet: Figure 1
Figure	n=
Figure 1A	3	HEK293	1	1	1
	3	MCU-KO #6	0.003835	0.00294083	0.0028391
	3	MCU-KO #7	0.005105	0.00234316	0.000621053
Figure 1B	120	HEK293	0.490742	0.826236	0.834334	0.779795	0.873252	0.938812	0.785006	0.862024	0.921459	0.989135	0.740864	0.719999	1.04794	0.796095	0.714269	1.10628	1.08558	0.767773	0.731756	0.591237	0.68323	0.70729	0.845027	0.5277	0.621904	0.613438	0.812903	0.961439	0.66958	0.916108	1.03134	0.592222	0.667528	0.832737	0.599112	0.59106	0.881615	0.512446	0.517957	0.890167	1.06939	0.848898	0.804519	0.717109	0.957909	0.496041	0.532733
	120	MCU-KO #6	0.806781	0.679675	0.575874	1.02256	0.667889	0.543243	0.520519	0.583491	0.700125	0.753942	0.922433	0.509408	0.546847	0.604267	0.492606	0.656298	1.23015	0.727682	0.577339	0.795498	0.870806	0.703648	0.875995	0.75605	0.715515	0.669708	0.61677	0.705702	0.600604	0.644062	0.989942	0.835836	0.694729	0.414372	0.90949	0.744157	0.448406	1.04871	0.793182	0.613558	0.810615	0.419139	1.00696	0.860792	0.623082	0.515222	1.05131
	120	MCU-KO #7	0.7933	0.770272	0.589951	0.600764	0.95082	0.503071	0.897468	0.773509	0.821219	0.562545	0.556629	0.642691	0.648571	0.602926	0.661499	0.596489	0.755615	0.922043	0.871176	0.928617	0.993302	0.575524	0.836836	0.868489	0.782527	0.500155	0.683751	0.990571	1.28466	0.705128	0.530351	0.568089	0.665916	0.871513	0.903513	0.785721	0.629688	0.752417	1.13875	0.472533	0.798172	0.863758	0.699255	0.983908	0.640474	0.604428	0.898646
Figure 1C	3	Jurkat	1	1	1
	3	MCU-KO #1	0.002258	0.000569829	0.00115995
	3	MCU-KO #4	0.00239	0.00185832	0.00199624
Figure 1D	178	Jurkat	0.945034	0.953324	1.12617	0.869551	1.08781	1.00241	0.842999	0.784624	1.08283	1.00685	1.0893	0.923998	1.0055	0.963466	1.05897	0.838667	1.1329	0.941485	1.07289	1.13138	0.960586	1.15594	0.639053	1.06087	1.05881	0.912608	0.93606	0.863368	0.946235	0.908733	1.06113	0.95055	0.807686	1.07771	0.938631	0.865947	0.935727	1.03992	0.989929	0.678973	0.973862	1.1196	0.869656	1.11558	1.00348	0.844917	0.880626
	167	MCU-KO #1	1.73248	1.58919	1.48812	1.14275	1.28699	1.47705	1.38936	1.15471	1.58138	1.13525	1.50564	1.59481	1.59844	1.53205	1.24606	1.37835	1.1151	1.67553	1.35386	1.59033	1.43182	1.5049	1.50419	1.46979	1.26689	1.49467	1.22219	1.20982	1.51836	1.42816	1.47983	1.32371	1.32523	1.46696	1.62913	1.33364	1.25307	1.37148	1.42626	1.41046	1.60326	1.63244	1.50521	1.38755	1.4923	1.55652	1.66222
	171	MCU-KO #4	1.39894	0.976615	1.01782	1.28655	1.25931	1.40034	1.58399	1.03047	1.13076	1.558	1.73373	1.46335	1.61102	1.41998	1.20079	1.48762	1.36339	1.33818	1.24264	1.19773	1.16367	1.39847	1.35624	1.57704	1.05042	1.72859	1.5339	1.57986	1.42228	1.07409	1.43523	1.19749	1.27877	1.29493	1.2697	1.63086	1.23744	1.20978	1.46033	1.44489	1.35706	1.20862	1.44308	1.45052	1.41956	0.969834	1.08023
Figure 1E	3	A20	1	1	1
	3	MCU-KO #11	0	0.005892	0
	3	MCU-KO #12	0.008467	0	0.009288
Figure 1F	114	A20	1.16394	0.749585	1.19814	1.25767	1.22921	1.12312	1.08085	1.13147	0.938062	0.548567	1.11027	1.07873	0.720011	1.14797	1.25906	1.15343	0.923469	1.01177	1.08928	1.02412	0.958464	0.88814	1.14216	1.07214	1.13937	1.00339	1.17542	1.013	1.10003	1.15833	1.00486	0.994193	1.10773	0.830433	1.21799	0.779567	1.22564	0.963962	0.992542	1.35634	1.1219	1.1038	1.0117	0.847022	1.27001	1.14783	0.913703
	119	MCU-KO #11	1.37613	1.54146	1.18988	1.4419	1.35607	1.23369	1.31038	1.10865	1.48951	1.26886	1.35335	1.11844	1.12633	1.22009	1.59936	1.55333	1.37879	1.10694	1.1688	1.55341	1.1564	1.2604	1.12518	1.38229	1.25368	1.35712	1.42819	1.49871	1.13884	1.14204	1.23847	1.24527	0.905433	1.32563	1.42006	1.27139	1.33151	1.31401	1.51591	1.08568	1.63754	1.45612	1.09427	1.66174	1.84373	1.68313	1.38994
	118	MCU-KO #12	1.49768	1.24228	1.43311	1.23074	1.71748	1.32368	1.54489	1.32858	1.27926	1.43093	1.71318	1.49332	1.22842	1.43732	1.22383	1.29455	1.33793	1.36234	1.39976	1.72081	1.58262	1.43605	1.55874	1.54697	1.49206	1.69897	1.55184	1.45754	1.46047	1.26012	1.64782	1.38412	0.998532	1.47077	1.53038	1.44304	1.50178	1.46398	0.617756	1.28829	1.62498	1.30526	1.43002	1.91992	1.23389	1.51006	1.42627
Figure 1G	3	RBL-1	1	1	1
	3	MCU-KO #1	0.001832	0.000133147	0.000189065
	3	MCU-KO #2	0.00092	0.000134511	0.000368811
Figure 1H	115	RBL-1	0.640421	0.484686	0.84147	0.84021	1.10451	0.702064	0.766399	1.44061	0.602076	0.624611	0.628433	0.659761	0.782227	0.774837	0.729641	0.321754	0.842774	0.984897	0.697211	0.991919	0.625974	0.549554	0.815941	0.993377	0.70614	0.586678	0.842367	1.15407	0.987782	1.23032	0.666681	0.798199	1.00917	1.08366	1.14449	0.515351	0.984299	0.645217	0.862004	0.281626	0.976885	0.600952	0.430127	0.405003	0.485138	0.521748	0.917322
	115	MCU-KO #1	0.88842	1.18333	1.60193	0.887346	1.17059	1.7317	0.753534	0.59178	0.84142	1.00788	1.2656	0.960192	1.74812	1.1543	0.737715	0.801088	1.25564	0.736045	0.661516	0.945038	1.0909	1.2626	0.963334	0.729774	0.783445	1.46292	0.673423	0.851876	1.29154	1.56082	0.714459	1.50585	1.64477	1.45649	1.16062	0.999365	1.18986	1.46398	0.617756	1.28829	0.909281	0.775699	0.895486	1.09029	1.31057	0.775161	0.969929
	82	MCU-KO #2	0.797944	0.564314	0.832492	0.414762	0.47102	0.725965	0.909331	1.68142	1.18272	0.374579	1.39333	0.54326	0.91243	1.27132	0.439978	1.44445	0.739325	0.771766	1.34775	1.68101	0.922237	0.807983	1.69567	1.71416	0.933992	1.3451	0.757494	1.13531	1.47256	0.977751	1.80348	2.21697	1.74662	1.18322	1.14254	0.999365	1.18986	1.46398	0.617756	1.28829	1.08878	0.856032	1.08448	1.04453	1.26049	0.721099	0.936811
Figure 1I	3	DLD1	1	1	1
	3	MCU-KO 11	0.011514	0	0
	3	MCU-KO 12	0.003515	0	0
Figure 1J	112	DLD1	1.1728	1.17202	1.3994	1.00476	0.950348	1.21044	0.846294	1.34697	1.22911	1.20883	1.2137	0.924106	1.05172	0.843686	1.17508	0.977202	1.16763	1.23191	0.774103	1.17408	1.04517	1.03998	0.947462	1.02889	0.973389	1.16167	1.14785	0.978864	1.27308	0.757695	1.19471	1.32971	1.16743	0.98795	0.958545	1.30768	1.0799	0.994644	1.25967	1.36272	1.23405	1.07316	1.37731	1.08334	1.3429	1.172	1.59172
	108	MCU-KO 11	1.15899	1.94757	1.86048	1.53479	1.08161	1.0395	1.96763	1.55664	1.72549	1.63518	1.86912	1.64727	1.52714	1.52869	1.23484	1.38994	1.58767	2.17426	1.55311	1.52175	0.944674	1.89095	1.2377	1.89448	1.28527	1.58897	1.95077	1.45104	1.17365	1.08119	1.64694	1.42139	1.64569	1.48053	1.73876	1.09368	1.46861	1.97107	1.64806	1.26276	2.2279	1.37854	1.50897	1.66388	1.2902	1.24471	1.44769
	104	MCU-KO 12	1.44867	1.59757	1.30559	1.53825	1.32298	1.67554	1.0214	1.47009	1.78872	1.10536	1.49598	1.57587	1.55463	1.69379	1.48502	1.13393	1.31571	1.13585	1.07928	1.25617	1.41298	1.38237	1.17202	1.46393	1.42548	1.73595	1.45004	1.52448	1.50599	1.74349	1.76762	1.67462	1.03402	1.88459	1.65593	1.18986	0.950563	1.47638	1.62502	1.54346	1.59962	1.46061	1.11299	1.16335	1.77647	1.21884	1.39965
Figure 1K	3	HCT116	1	1	1
	3	MCU-KO 84	0	0	0.000536631
	3	MCU-KO 88	0	0.000442718	0.000203242
Figure 1L	229	HCT116	0.425318	0.692808	0.677822	0.706265	0.28432	0.427826	0.948328	0.625967	1.01788	0.761236	0.594946	0.593814	0.534398	0.793913	0.839462	0.929354	0.740767	0.787809	0.951032	1.10807	0.850246	1.20091	0.769846	0.931237	0.950116	0.554206	0.636104	1.1035	1.07555	0.88921	0.790432	0.594883	0.978545	0.647859	1.13069	0.897159	1.00018	0.840239	1.09227	1.01097	0.783248	0.707293	0.651206	0.399693	0.879501	0.858335	0.850746
	225	MCU-KO 84	0.448722	0.85997	0.907094	0.733625	0.962801	1.0836	0.782292	0.799337	0.727087	1.01401	1.28988	1.09206	1.21104	1.17294	1.24255	0.797808	1.0067	0.745272	0.965235	1.30773	0.523024	0.645656	1.19288	0.565862	0.748365	1.17517	0.799911	0.960774	0.901837	0.864652	0.531718	0.732933	1.10724	0.885804	1.06721	0.538836	0.83699	0.872495	1.14746	0.854865	1.27239	0.891709	0.472256	1.01498	1.07543	0.668926	1.07817
	203	MCU-KO 88	0.965897	0.635334	1.67171	1.42808	0.83926	1.57331	1.62753	1.35102	1.16675	1.18652	1.27722	1.14995	0.937092	1.23806	1.25646	0.741377	1.01679	0.836802	0.486533	1.33279	1.26155	0.878206	1.52435	1.02219	0.585015	1.3748	0.380586	1.77141	0.490052	1.02183	0.780264	0.982511	0.985915	0.956432	1.23538	0.826477	1.46203	1.13066	0.884993	0.939428	0.900647	1.00063	1.12362	0.98272	1.18746	1.36358	0.996635
[truncated: 182 more columns]

## Sheet: Figure 3
Figure	n=
Figure 3B	178	Jurkat	-0.8825	-0.7842	-0.8896	-0.7081	-0.551	-0.8712	-0.6642	-0.6979	-0.7745	-0.7731	-0.7311	-0.7421	-0.6741	-0.7101	-0.8202	-0.6391	-0.8511	-0.6324	-0.8445	-0.6949	-0.7236	-0.8142	-0.2646	-0.9469	-0.7355	-0.6401	-0.7047	-0.6924	-0.8146	-0.5364	-0.7235	-0.7957	-0.6477	-0.7279	-0.5353	-0.6297	-0.7268	-0.8738	-0.7334	-0.5593	-0.8917	-0.895	-0.7806	-0.912	-0.8592	-0.5921	-0.8008
	167	MCU-KO 1	-1.563	-1.536	-1.605	-0.2824	-0.2282	-1.488	-0.5813	-0.2937	-1.369	-0.4696	-1.695	-1.706	-0.4967	-1.647	-0.2122	-0.3337	-0.2524	-0.06383	-0.6631	-1.466	-1.569	-1.588	-0.6833	-1.337	-1.218	-1.06	-1.259	-1.361	-0.8666	-1.58	-1.79	-1.128	-0.739	-0.9852	-1.478	-0.9413	-1.122	-1.205	-1.439	-1.027	-1.775	-1.811	-1.077	-1.339	-1.418	-1.567	-1.656
	171	MCU-KO 4	-0.4946	-0.6906	-0.1294	-0.7133	-1.36	-0.9961	0.000465	-0.9326	-1.09	-0.7681	0.009589	-1.149	-0.1837	-0.2153	-0.7349	-0.1221	-1.415	-1.422	-1.26	-0.09633	-0.5815	-0.6084	-0.9144	-0.8378	-0.1628	-1.148	-1.632	-1.548	-0.468	-1.017	-0.326	-1.168	-0.7162	-1.191	-0.2675	-0.2336	-1.112	-0.7072	-1.274	-0.5453	-1.326	-0.4046	-0.4071	-0.06936	-1.656	-0.4562	-0.6834
Figure 3D	115	RBL-1	-0.2218	-0.1115	-0.4723	-0.2028	0.04098	-0.314	-0.2468	-0.6369	-0.3521	-0.3746	-0.3437	-0.2035	-0.301	-0.1665	-0.243	-0.08605	-0.3554	-0.2827	-0.2755	-0.3087	-0.1313	-0.1189	-0.3754	-0.3497	-0.2956	-0.09889	-0.2856	-0.3485	-0.2764	-0.3587	-0.3279	-0.324	-0.2316	-0.4363	-0.335	-0.239	-0.4298	-0.2574	-0.3223	-0.1411	-0.3452	-0.2344	-0.1466	-0.1749	-0.2068	-0.2541	-0.3352
	115	MCU-KO 1	-0.3095	-0.5577	-0.9358	-0.199	-0.3365	-1.249	-0.6527	-0.3287	-0.3405	-0.5908	-0.4228	-0.6917	-1.477	-0.2137	-0.4461	-0.4887	-0.2492	-0.3454	-0.2942	-0.4544	-0.7411	-0.9586	-0.1951	-0.4953	-0.647	-1.041	-0.3868	-0.6176	-0.4115	-0.295	-0.5446	-1.068	-0.2268	-0.559	-0.7663	-0.6648	-0.5945	-0.548	-0.1163	-0.3109	-0.5231	-0.5142	-0.6472	-0.7973	-0.3093	-0.07289	-0.9775
	82	MCU-KO 2	-0.2097	-0.3912	-0.1653	-0.2409	-0.1409	-0.1866	-0.5123	-0.5294	-0.7943	-0.1173	-0.487	-0.1978	-0.1559	-0.4397	-0.1239	-1.145	-0.3283	-0.2568	-0.6335	-1.132	-0.1576	-0.159	-0.7703	-0.1737	-0.6948	-0.9646	-0.1003	-0.256	-0.9384	-0.3963	-1.171	-1.548	-1.322	-0.5706	-0.8336	-0.6648	-0.5945	-0.548	-0.1163	-0.3109	-0.5988	-0.235	-0.2914	-0.5502	-0.3493	-0.3116	-0.457
[truncated: 131 more columns]

## Sheet: Figure 4
Figure	n=
Figure 4C	11	RBL-1	0.23	0.43	0.46	0.25	0.46	0.33	0.37	0.29	0.29	0.35	0.61
	12	MCU-KO 1	0.33	0.54	0.49	0.49	0.36	0.36	0.35	0.33	0.33	0.28	0.46	0.43
	10	MCU-KO 2	0.39	0.33	0.28	0.67	0.47	0.33	0.34	0.59	0.5	0.46
Figure 4E	3	RBL-1	1.07	3.7	3.05
	6	MCU-KO 1	2.05	4.4	1.95	1.55	2.86	2
	5	MCU-KO 2	1.18	5.16	3.53	2.63	2.2
Figure 4H	11	Jurkat	0.52	0.61	1.27	1.13	1.26	0.91	0.61	0.74	1.17	0.95	1.19
	12	MCU-KO 1	0.59	0.8	0.65	0.73	0.71	1.16	1.22	1	0.85	0.96	0.74	0.69
	12	MCU-KO 4	0.78	0.76	0.66	0.75	1	0.81	0.51	0.68	0.91	0.97	0.82	1.35
Figure 4J	11	Jurkat	2.46	1.97	5.95	4.87	3.74	3.76	2.68	2.91	3.69	2.29	5.13
	9	MCU-KO 1	1.97	2.55	3.35	3.1	2.81	2.53	3.86	2.07	2.61
	11	MCU-KO 4	3.58	3.23	2.16	3.72	2.87	2.06	2.29	3.54	3.75	3.86	3.78
Figure 4M	12	RBL-1	0.41	0.5	0.2	0.44	0.68	0.37	0.6	0.09	0.31	0.29	0.5	0.39
	11	MCU-KO 1	0.39	0.42	0.3	0.31	0.39	0.17	0.32	0.35	0.32	0.4	0.24
	11	MCU-KO 2	0.37	0.35	0.36	0.14	0.17	0.21	0.41	0.46	0.48	0.42	0.33
Figure 4O	6	RBL-1	1.98	5.36	0.37	1.48	4.63	5.2
	8	MCU-KO 1	2.01	1.39	5	1.34	1.42	2.22	1.33	1.03
	4	MCU-KO 2	3.24	1.71	2.78	1.3
Figure 4R	12	Jurkat	0.33	0.52	0.32	0.27	0.41	0.55	0.26	0.48	0.48	0.28	0.46	0.49
	12	MCU-KO 1	0.38	0.53	0.42	0.44	0.58	0.48	0.27	0.35	0.27	0.33	0.38	0.44
	12	MCU-KO 4	0.37	0.36	0.53	0.38	0.42	0.42	0.4	0.54	0.3	0.39	0.47	0.5
Figure 4T	6	Jurkat	1.49	3.28	2.04	3.4	1.53	2.27
	9	MCU-KO 1	1.89	2.29	2.24	1.72	3.56	2.47	3.15	2.59	2.85
	10	MCU-KO 4	1.91	2.29	2.31	2.07	4.21	1.52	1.71	2.26	2.27	2.89

## Sheet: Figure 5
Figure	n=
Figure 5C	8	Jurkat	76.6	68.3	71.3	72.4	73.3	60	60.3	78.5
	8	MCU-KO	78.5	83	79.2	92.8	73.5	75.5	90.8	95.8
Figure 5F	14	Jurkat	2	0	0	0	4	0	5	0	0	41.7	0	30.6	37.1	39.3
	13	MCU-KO	72	72.1	72	80.5	83.5	94.2	94.2	92.4	81.2	83	80.7	74.2	97.9

## Sheet: Figure 6
Figure	n=
Figure 6C	114	Jurkat	6	5	7	8	4	6	5	6	5	6	5	3	5	7	5	3	4	4	4	9	8	5	3	4	3	2	3	4	5	4	7	3	6	4	4	5	6	7	5	5	3	4	2	4	6	7	8
	122	MCU-KO	2	5	4	7	6	7	6	7	5	5	7	6	5	6	5	6	7	4	4	5	6	6	5	6	5	5	5	6	4	6	6	7	8	6	4	7	3	7	5	6	7	7	4	6	4	5	6
Figure 6E	40	Jurkat	112.5	90	112.5	112.5	90	135	135	135	90	112.5	90	112.5	90	67.5	67.5	90	67.5	135	112.5	90	90	135	112.5	67.5	112.5	67.5	90	90	45	90	90	90	67.5	90	112.5	45	90	90	90	45
	80	MCU-KO	135	135	90	90	90	112.5	112.5	90	67.5	112.5	90	112.5	135	112.5	112.5	112.5	135	112.5	112.5	112.5	180	90	135	180	112.5	112.5	135	135	135	112.5	112.5	112.5	112.5	112.5	112.5	135	112.5	135	112.5	135	90	90	112.5	90	135	90	135
Figure 6H	186	HEK293	5	10	3	5	11	2	14	3	15	3	3	7	11	9	2	11	3	14	3	2	8	10	12	5	3	7	4	4	6	2	7	8	6	3	2	7	8	6	3	2	11	2	5	9	9	9	11
	58	MCU-KO #6	16	4	3	8	5	7	6	5	10	4	16	6	24	24	11	4	6	6	8	7	5	3	10	3	4	3	12	13	12	13	7	5	9	15	2	11	14	7	28	3	14	9	13	5	4	6	2
	79	MCU-KO #7	2	4	8	6	4	3	6	7	10	25	13	19	9	11	7	22	16	24	13	8	27	17	5	15	8	26	11	15	16	18	5	5	13	16	11	12	9	13	4	8	12	4	18	10	11	10	5
Figure 6I	8	HEK293	77.5	62.5	60	57.5	63.3333	47.5	50	62.5
	6	MCU-KO #6	25	17.5	36.6667	30	20	25
	5	MCU-KO #7	30	47.5	76.6667	22.5	40
Figure 6J	8	HEK293	15	35	37.5	32.5	33.3333	40	45	22.5
	6	MCU-KO #6	67.5	65	56.6667	52.5	60	67.5
	5	MCU-KO #7	70	47.5	46.6667	75	60
Figure 6K	8	HEK293	7.5	2.5	2.5	10	3.33333	12.5	5	15
	6	MCU-KO #6	7.5	17.5	6.66667	17.5	20	7.5
	5	MCU-KO #7	0	5	7.5	2.5	0
Figure 6N	45	HEK293	90.5865	101.989	63.2198	64.1935	77.232	72.2963	92.0906	97.4992	54.6221	61.1323	49.8954	24.1404	38.6801	82.2038	70.0743	25.9914	35.0235	58.6365	21.1998	34.6304	72.9097	50.8764	53.379	43.5575	87.1607	66.5325	46.6563	84.9488	66.9247	63.2158	56.6719	34.757	89.2489	72.2549	44.3641	39.8378	25.6261	43.3785	48.3208	75.9508	46.5534	32.5121	51.43	38.1029	78.2056
	43	MCU-KO	13.1269	34.4556	51.0638	45.2378	36.5211	51.6737	49.2235	56.7357	32.1791	76.8242	14.7944	31.1182	49.0176	33.0714	40.884	34.7055	81.2737	57.1705	70.531	66.9825	95.6749	79.8998	92.3185	45.3196	39.9717	32.7373	63.4081	22.0988	37.9596	68.4861	19.746	30.6277	56.929	57.3242	36.7981	50.3693	42.5629	37.3446	77.2875	93.795	53.854	68.8109	55.6437
Figure 6O	45	HEK293	128.554	84.6062	110.603	109.845	96.5793	77.9156	21.5567	27.2252	19.0512	57.3184	50.5233	28.0794	61.8875	106.375	63.8984	89.7451	30.8503	138.775	27.1235	83.5917	103.805	99.0943	-25.8164	144.612	132.183	60.6302	42.1694	36.4469	49.1804	61.5174	44.563	37.0593	79.6544	78.4015	35.4773	59.1765	46	46.8406	75.3207	71.9336	98.8044	111.641	110.097	101.741	116.016
	43	MCU-KO	56.0858	80.0504	84.6386	81.4758	91.0117	96.7717	70.8758	87.3666	65.9946	102.885	83.2587	92.2144	96.9878	108.084	81.359	63.7892	120.001	83.3003	101.96	104.511	100.701	90.54	120.759	86.3331	96.8852	79.2236	104.026	117.341	85.7114	118.316	57.7272	96.1262	81.0356	105.137	113.003	86.0325	119.003	74.8913	114.333	65.1445	84.6101	111.717	92.4907
[truncated: 139 more columns]

## Sheet: Figure 7
Figure	n=
Figure 7B	56	HEK293	3789.11	2938.42	2596.36	1975.71	5008.06	3323.42	2994.84	1796.89	2891.45	3205.33	2229.12	3355.68	5550.47	5613.12	5064.7	2881.83	6008.24	2935.33	3823.32	4604.97	2974.89	3440.67	2021.79	2913.43	2571.99	2864.48	4257.06	3907.49	1400.69	2043.97	2900.39	5606.16	2560.62	2352.97	4637.2	4620.3	3992.08	3086.7	2815.63	1734.42	3375.74	3105.76	8029.26	4696.7	4416.53	5911.71	6988.17
	44	A20	1516.04	854.86	1148.19	660.15	692.46	860.86	1089.88	823.6	1015.5	687.72	747.2	694.64	749.52	514.77	1011.91	738.57	933.94	785.63	856.25	869.4	681.48	624.12	723.66	1111.83	743.02	424.23	779.8	629.01	884.03	687.06	624.14	937.6	809.55	1007.4	1001.96	985.3	1170.29	1206.39	899.41	953.44	899.49	1048.36	1077.86	878.7
	59	RBL	1746.39	4976.24	1840.71	2192.55	5513.09	2558.84	3605.91	1698.19	1767.11	2537.62	1466.73	1775.87	1202.15	1306.94	2398.93	5365.45	2301.57	2568.06	3553.02	2184.16	1212.09	2355.1	3095.33	1696.48	1676.97	1360.23	1735.67	2949.35	1022.28	2904.23	1486.39	1374.08	1521.92	1067.95	1448.19	1327.38	2125.14	2311.94	1153.29	1775.48	1924.96	1642.13	1706.13	2513.71	2138.09	1805.05	1507.1
	209	Jurkat	1229.84	438.69	1087.81	414.87	489.39	797.1	724.09	750.2	503.71	720.55	448.96	572.03	1091.8	1419.2	514.41	1139.16	355.43	844.89	451.78	846.57	686.43	1244.1	778.99	1005.79	863.64	919.38	1017.48	643.45	1307.95	772.98	816.93	1156.26	1139.36	1340.73	916.72	983.08	602.81	935.22	862.83	1094.89	746.78	1255.86	739.07	696.6	952.01	952.74	734.32
Figure 7C	56	HEK293	608.97	608.51	491.97	512.37	669.94	205.94	475.48	1040.69	372.3	468.64	401.51	233.74	411.21	352.07	513.42	911.05	751.48	1273.75	434.14	872.9	827.24	971.25	1334.63	1197.75	1121.8	1199.7	1500.18	1259.8	536.49	516.95	760.92	700.77	449.52	545.96	685.27	919.1	469.55	701.73	357.76	432.39	919.62	956.18	687.18	795.56	988.19	1218.86	721.5
	44	A20	180.26	127.55	164.86	43.9	35.91	142.47	153.83	165.66	74.3	84.37	59.19	285.32	187.93	181.64	124.04	254.92	154.97	168.33	160.57	171.35	130.55	202.09	63.16	33.3	134.64	115.52	190.69	38.59	31.56	91.98	56.86	109.36	226.97	138.98	154.3	124.44	247.37	92.14	108.82	150.62	126.18	184.94	61.08	57.62
	59	RBL	1915.2	648.28	2115.04	1483.85	1431.12	853.83	2434.55	1013.17	843.15	542.27	1353.21	1055.12	815.42	822.47	908.45	1133.42	1008.47	993.55	1569.45	1065.34	516.72	1057.39	858.07	411.01	518.08	482.35	463.39	618.21	757.15	2119.37	900.82	856.22	1231.91	742.85	966.12	654.87	1367.9	1241.37	364.68	1223.24	1102.43	939.84	1081.42	1430.64	1157.21	630.74	981.37
	209	Jurkat	113.41	291.76	102.97	174.7	57.57	124.68	120.85	44.5	58.32	97.6	101.1	146.11	369.76	105.15	241.51	183.4	138.86	347.95	149.52	96.16	102.1	114.36	89.88	106.06	94.06	192.73	128.46	77.97	93.66	79.29	162.39	194.3	100.48	94.53	67.32	158.53	150.27	52.16	126.41	160.32	76.52	92.47	113.17	109.13	112.02	88.84	97.68
Figure 7D	56	HEK293	4398.08	3546.93	3088.33	2488.08	5678	3529.36	3470.32	2837.58	3263.75	3673.97	2630.63	3589.42	5961.68	5965.19	5578.12	3792.88	6759.72	4209.08	4257.46	5477.87	3802.13	4411.92	3356.42	4111.18	3693.79	4064.18	5757.24	5167.29	1937.18	2560.92	3661.31	6306.93	3010.14	2898.93	5322.47	5539.4	4461.63	3788.43	3173.39	2166.81	4295.36	4061.94	8716.44	5492.26	5404.72	7130.57	7709.67
	44	A20	1696.3	982.41	1313.05	704.05	728.37	1003.33	1243.71	989.26	1089.8	772.09	806.39	979.96	937.45	696.41	1135.95	993.49	1088.91	953.96	1016.82	1040.75	812.03	826.21	786.82	1145.13	877.66	539.75	970.49	667.6	915.59	779.04	681	1046.96	1036.52	1146.38	1156.26	1109.74	1417.66	1298.53	1008.23	1104.06	1025.67	1233.3	1138.94	936.32
	59	RBL	3661.59	5624.52	3955.75	3676.4	6944.21	3412.67	6040.46	2711.36	2610.26	3079.89	2819.94	2830.99	2017.57	2129.41	3307.38	6498.87	3310.04	3561.61	5122.47	3249.5	1728.81	3412.49	3953.4	2107.49	2195.05	1842.58	2199.06	3567.56	1779.43	5023.6	2387.21	2230.3	2753.83	1810.8	2414.31	1982.25	3493.04	3553.31	1517.97	2998.72	3027.39	2581.97	2787.55	3944.35	3295.3	2435.79	2488.47
	209	Jurkat	1343.25	730.45	1190.78	589.57	546.96	921.78	844.94	794.7	562.03	818.15	550.06	718.14	1461.56	1524.35	755.92	1322.56	494.29	1192.84	601.3	942.73	788.53	1358.46	868.87	1111.85	957.7	1112.11	1145.94	721.42	1401.61	852.27	979.32	1350.56	1239.84	1435.26	984.04	1141.61	753.08	987.38	989.24	1255.21	823.3	1348.33	852.24	805.73	1064.03	1041.58	832
Figure 7E	56	HEK293	0.138463	0.171559	0.1593	0.205929	0.117989	0.05835	0.137013	0.366753	0.114071	0.127557	0.152628	0.065119	0.068975	0.059021	0.092041	0.240201	0.111171	0.302618	0.101971	0.159351	0.217573	0.220143	0.397635	0.29134	0.303699	0.295189	0.260573	0.243803	0.276945	0.201859	0.207828	0.111111	0.149334	0.188331	0.128751	0.165921	0.105242	0.185231	0.112738	0.199552	0.214097	0.2354	0.078837	0.14485	0.182838	0.170934	0.093583
	44	A20	0.106269	0.129833	0.125558	0.033437	0.051003	0.195599	0.153322	0.133198	0.075104	0.077414	0.076667	0.291149	0.200474	0.260825	0.178109	0.224412	0.155982	0.154587	0.168325	0.164637	0.16077	0.244601	0.076441	0.042321	0.117577	0.131622	0.353293	0.039767	0.047273	0.100455	0.07299	0.104454	0.218976	0.121229	0.134598	0.107626	0.222909	0.064997	0.083804	0.149389	0.114291	0.180308	0.049529	0.050593
	59	RBL	0.523051	0.11526	0.534675	0.403615	0.206088	0.250195	0.403041	0.373676	0.323015	0.176067	0.479872	0.372704	0.404159	0.386245	0.274675	0.174403	0.30467	0.278961	0.306385	0.327847	0.298889	0.309859	0.217046	0.195021	0.236021	0.261778	0.210723	0.173287	0.425499	0.421883	0.377354	0.383903	0.447344	0.410232	0.400164	0.330366	0.391608	0.349356	0.240243	0.407921	0.364152	0.364003	0.387947	0.362706	0.351168	0.258945	0.394366
	209	Jurkat	0.084431	0.399422	0.086474	0.296317	0.105249	0.135266	0.143032	0.055993	0.103774	0.119296	0.183794	0.203459	0.252987	0.068984	0.319493	0.138668	0.280932	0.291699	0.24867	0.101997	0.129482	0.084184	0.10344	0.095391	0.098212	0.173297	0.112102	0.108075	0.066823	0.093031	0.165819	0.143865	0.081043	0.065866	0.068407	0.138863	0.199548	0.052831	0.127786	0.127727	0.092944	0.068579	0.132789	0.13544	0.105282	0.085296	0.117406
Figure 7F	56	HEK293	3726	2370	1934	1606	3333	2819	2586	1783	2081	2393	1726	2649	3413	3348	3307	2992	4527	4213	2523	3354	2970	3063	2344	3036	2991	2922	4038	3618	1293	1817.19	2434.86	4604.15	2486.53	2215.28	3233.96	3819.72	3578.71	2905.62	2903.89	1560.98	2389	2297	4535	2990	2696	3978	4131
	44	A20	1065	735	1401	601	785	958	1060	800	752	747	1089	725	742	589	851	771	855	785	842	789	660	660	680	848	1096	675	774	595	803	713	733	860	859	1021	953	984	1030	991	780	1064	834	1016	1003	883
	59	RBL	1967	3057	1947	1854	3378	1685	2716	1604	1636	1666	1784	1700	1169	1291	1732	4036	1849	1804	2307	2340	1058	2285	1906	1256.92	1447.68	1364.59	1784.5	2184.71	1247	2573	1483	1700	1480	1246	1325	1334	2932	2465	1167	1664	2415	1598	1866	3512	2619	2330	2347
	209	Jurkat	917	593	953	522	524	887	687	672	564	661	517	628	974	965	628	898	457	1001	538	743	881	904	673	786	730	800	806	598	940	666	721	904	843	941	720	811	616	733	734	858	649	908	667	632	777	742	659
Figure 7G	56	HEK293	0.847188	0.668183	0.626228	0.645478	0.587002	0.798728	0.745176	0.628352	0.63761	0.651339	0.656117	0.738002	0.57249	0.561256	0.592852	0.788846	0.669702	1.00093	0.592607	0.612282	0.781141	0.694256	0.698363	0.738474	0.809737	0.718964	0.701378	0.700174	0.667465	0.709585	0.665024	0.730014	0.826051	0.764172	0.607605	0.689555	0.802108	0.766972	0.915075	0.720405	0.556182	0.565493	0.520281	0.544403	0.498823	0.55788	0.535821
	44	A20	0.627749	0.74792	1.06723	0.853637	1.07788	0.955281	0.852377	0.808822	0.690031	0.967116	1.35016	0.740096	0.791083	0.845705	0.748979	0.775698	0.784923	0.823214	0.828423	0.758107	0.81278	0.798831	0.864241	0.740527	1.24877	1.25058	0.797534	0.891258	0.877029	0.915225	1.07636	0.821492	0.828808	0.890508	0.824452	0.886767	0.726606	0.762987	0.773733	0.963643	0.812972	0.823879	0.880213	0.942519
	59	RBL	0.5372	0.54351	0.49219	0.5043	0.48645	0.49375	0.44963	0.59159	0.62676	0.54093	0.63264	0.6005	0.57941	0.60627	0.52368	0.62103	0.5586	0.50651	0.45037	0.72011	0.61198	0.6696	0.48212	0.59641	0.65952	0.74059	0.81148	0.61238	0.70079	0.51218	0.62123	0.76223	0.53743	0.68809	0.54881	0.67297	0.83945	0.69377	0.76859	0.55481	0.79786	0.619	0.66939	0.89045	0.79489	0.95656	0.94315
	209	Jurkat	0.682673	0.811828	0.800316	0.885388	0.958021	0.962273	0.813079	0.845601	1.0035	0.807917	0.939903	0.874483	0.666411	0.633057	0.830779	0.678986	0.924558	0.839174	0.894734	0.788132	1.11727	0.665401	0.774452	0.707304	0.76196	0.719209	0.703334	0.829569	0.670848	0.781567	0.735877	0.669441	0.679968	0.655975	0.731728	0.710411	0.817962	0.742561	0.742042	0.683659	0.788395	0.673404	0.782664	0.784228	0.729983	0.712687	0.791778
Figure 7K	3	HEK293	0.0009052	0.001266	0.001295
	3	RBL	8.899e-05	4.986e-05	8.012e-05
	3	Jurkat	0.0002882	0.0002999	0.0003179
	3	A20	2.12e-05	2.901e-05	2.642e-05
[truncated: 162 more columns]

## Sheet: Figure 8
Figure	n=
Figure 8A	13	HEK293	28	52	36	23	5	13	10	21	41	14	18	34	24
	13	MCU-KO	35	26	37	21	7	51	48	56	23	19	20	10	43
Figure 8B	13	HEK293	50	93	41	130	13	13	11	26	95	38	30	48	42
	13	MCU-KO	65	42	56	61	8	74	67	70	49	54	37	36	78
Figure 8C			Amplitude	0	0.1	0.2	0.3	0.4	0.5	0.6	0.7	0.8	0.9	1	1.1	1.2
	628	HEK293			40	195	185	103	53	29	8	11	3	1
	696	MCU-KO			34	187	200	143	61	35	20	10	5	1
Figure 8D	13	WT I/B_r20	8.6747	8.67988	6.75874	11.7213	6.5261	7.41427	10.4053	8.57275	10.0824	10.6214	7.83132	9.91466	8.89271
	13	MCU KO I/B_r20	7.59963	8.31899	6.88468	8.93574	6.0241	8.95474	9.98022	8.77797	8.85173	9.25926	7.81504	10.2075	9.11338
	13	WT I/B_r50	13.0121	12.4368	10.285	18.7728	12.5502	12.5116	16.4293	11.1214	14.5212	14.1091	8.83534	14.6837	12.0482
	13	MCU KO I/B_r50	12.5116	11.4745	10.0043	12.751	6.0241	13.5135	14.4758	13.9415	14.3841	16.7336	11.3969	17.0683	13.9018
	13	WT I/B_r80	18.4337	19.4326	15.4276	29.3266	18.5743	18.5357	28.4776	20.621	23.5891	20.6088	16.2651	21.9628	20.654
	13	MCU KO I/B_r80	18.3503	16.7814	16.9966	21.7872	11.2952	18.9678	20.9495	20.4819	24.957	29.4511	21.1657	25.1004	21.1616
	13	WT I/B_r100	26.988	25.4567	20.8639	34.8934	26.6064	19.9259	30.6681	25.0232	31.1985	26.7914	22.0883	24.8494	22.9489
	13	MCU KO I/B_r100	24.0037	23.2358	19.4707	28.1454	15.0602	22.8753	24.8157	24.4406	31.9646	44.6229	28.1667	34.9732	26.5678
	13	WT I/B_f80	7.46988	8.0969	7.64032	6.99722	7.53012	7.87767	8.21468	7.41427	6.84845	6.49968	6.62651	6.77711	6.74125
	13	MCU KO I/B_f80	7.13624	7.02811	6.88468	7.11041	6.77711	8.05926	7.28286	6.54045	6.88468	7.36278	7.3266	6.69344	6.87365
	13	WT I/B_f50	11.2048	16.0643	9.40347	11.3531	10.0402	10.658	10.4053	11.8165	12.1116	11.7311	8.83534	11.7972	9.60987
	13	MCU KO I/B_f50	12.975	9.17957	9.57401	11.1594	11.2952	10.9085	12.228	11.2737	10.327	11.2673	11.2341	11.8809	10.1946
	13	WT I/B_f20	19.5181	27.659	18.8069	20.3892	17.0683	13.9018	15.3341	17.3772	19.5308	20.1332	14.8594	19.0763	18.5026
	13	MCU KO I/B_f20	22.3355	16.638	15.8133	18.3686	17.3193	17.014	18.7916	17.0396	17.4576	19.5225	15.7929	19.411	19.3852
	13	WT I/B_f0	26.6265	37.3753	32.3244	28.6026	18.5743	19.4625	21.3582	21.7794	25.3781	32.974	18.6747	27.1725	24.0964
	13	MCU KO I/B_f0	31.8148	23.6661	22.6979	27.3553	18.8253	26.3758	25.7148	19.9057	17.9468	31.6823	23.1195	26.9411	27.4946
Figure 8E	20	HEK293	0	20	33	33	100	0	40	0	0	40	0	66.6	0	33.3	0	14.28	0	11	0	0
	18	MCU-KO	0	0	40	33.3	0	0	0	0	25	0	0	0	0	0	42.85	0	0	25
Figure 8F	10	HEK293	94	23	69	13	15	17	15	15	6	3
	10	MCU-KO	15	58	35	12	17	13	19	20	7	16
Figure 8G	10	HEK293	117	43	100	24	67	18	16	27	11	5
	10	MCU-KO	36	134	66	15	28	23	20	22	7	53
Figure 8H			0	0.1	0.2	0.3	0.4	0.5	0.6	0.7	0.8	0.9	1	1.1	1.2
	426	HEK293		8	89	93	79	64	53	27	3	5	3	1	1
	404	MCU-KO		11	122	112	72	37	25	10	6	4	5
Figure 8I	10	WT_r20	8.44403	7.42505	6.92771	9.1671	9.26092	10.7095	9.41265	8.03213	7.11939	6.0241
	10	MCU-KO_r20	7.86479	9.4857	7.75831	7.22892	9.03614	10.7386	6.3253	7.39321	7.74527	9.77495
	10	WT_r50	13.5928	10.7873	11.9879	12.3101	13.0372	12.3829	11.6717	14.0562	8.21468	7.22892
	10	MCU-KO_r50	11.7135	14.251	10.8616	10.0402	10.9725	12.8339	13.253	9.85761	13.7694	13.5258
	10	WT_r80	21.3675	16.251	18.1325	16.7627	20.6797	18.7416	22.5904	28.3356	15.3341	13.253
	10	MCU-KO_r80	16.7336	25.7148	20.4454	16.8675	19.148	20.9534	18.9759	15.8817	30.1205	21.1412
	10	WT_r100	26.8253	20.8742	22.7711	18.5743	26.2543	22.423	30.8735	40.3838	23.5487	20.4819
	10	MCU-KO_r100	22.0883	32.9527	27.1997	18.8755	26.8933	26.9775	24.3976	19.4414	30.1205	27.5063
	10	WT_f80	7.20832	6.44438	6.98795	7.78112	6.74339	6.69344	6.4006	7.36278	7.66703	6.0241
	10	MCU-KO_f80	7.36278	6.92321	7.39321	8.83534	7.53012	6.0241	6.62651	7.39321	6.0241	6.70607
	10	WT_f50	10.9155	11.9081	11.8675	9.53815	10.0701	8.70147	9.41265	12.4944	11.5006	13.253
	10	MCU-KO_f50	11.7135	12.0938	11.1355	12.0482	13.9845	8.90519	8.43374	10.4053	10.327	10.2296
	10	WT_f20	21.4772	23.536	21.6376	17.0683	19.6907	10.7095	14.6837	19.8572	17.5246	21.6867
	10	MCU-KO_f20	19.411	23.1535	21.7233	17.6707	20.4389	15.4531	15.0602	17.5246	13.7694	18.0723
	10	WT_f0	28.9157	30.2606	34.9646	23.8454	25.9219	14.7256	19.9548	26.1044	21.9058	36.1446
	10	MCU-KO_f0	23.2597	33.0496	34.8815	24.498	25.4351	17.8104	17.7552	26.0131	16.3511	27.6877
Figure 8J	10	HEK293	10	0	0	0	0	75	100	90	66.6	0
	10	MCU-KO	8.3	81.8	53.84	77.77	0	12.5	0	0	0	25

## Sheet: Figure 9
Figure	n=
Figure 9C	96	HEK293	0.460552	0.626951	1.2082	0.996688	0.720554	0.395076	0.519158	0.360795	0.824929	0.509943	2.3586	1.02422	1.00932	0.518534	1.03384	0.492945	1.19287	0.593592	0.522265	1.19089	0.708378	0.670835	0.941127	1.19798	0.284191	0.791843	0.679123	0.344022	0.971666	1.7986	0.688846	0.236842	1.14866	1.05774	1.00427	0.200316	1.16048	1.83835	0.227812	0.336283	0.587657	0.240805	0.367585	0.927842	0.555463	0.089965	0.255487
	95	MCU-KO	0.544876	0.727647	0.38821	0.964634	0.449925	1.55513	0.698512	1.92987	0.697419	0.348871	1.12382	0.561704	0.738948	0.616314	0.650323	0.902186	0.944405	1.04719	0.822756	0.520481	0.751567	0.347776	0.333216	2.57949	1.6701	0.42968	1.11433	0.857527	1.58706	1.10343	0.908946	0.987492	0.50091	1.29982	0.588626	0.378345	1.1902	0.728933	0.387268	0.968581	1.28648	2.14631	1.55102	0.650432	2.03352	0.700637	0.696247
Figure 9F	3	Jurkat	0.210133	0.209833	0.287333
	3	MCU-KO	1.21087	1.38327	1.35967
[truncated: 49 more columns]

## Sheet: Figure 10
Figure	n=
Figure 10B
Figure 10C
Figure 10D	4	Ctrl	1	1	1	1
	4	4-OHT	0.339428	0.536079	0.415245	0.44104
	4	Ctrl	1	1	1	1
	4	4-OHT	1.02841	1.08857	1.07385	0.962399
Figure 10G	154	Ctrl	0.989794	1.03562	0.908814	0.902526	0.814034	0.895775	0.980947	0.993458	0.902494	0.895351	0.801374	0.806151	0.799135	0.868368	0.820245	0.812774	1.09681	0.989114	0.930785	0.71019	0.93018	0.816305	0.817534	0.94934	0.820846	0.900718	0.866983	0.774741	0.934735	0.948177	0.747967	1.01241	0.875507	0.814608	1.01387	0.782174	0.82048	0.866197	1.06325	0.828439	0.890509	0.98657	1.12931	0.969134	1.19105	0.896972	1.15909
	200	4-OHT	1.16538	0.975096	1.27123	0.902678	1.21918	1.0167	1.02035	1.20849	1.0316	1.16578	1.22897	1.01676	1.18851	1.12829	0.927085	1.14618	1.1228	0.957098	1.04823	1.10197	1.11294	1.0952	1.16576	1.00597	1.15938	1.14442	1.05453	0.89709	1.20628	1.06668	1.0655	1.14061	1.06526	1.00686	1.207	1.01035	1.24981	1.09586	0.968025	1.3528	1.36828	1.37612	1.27226	1.1785	1.29902	1.39147	1.35551
	168	Ctrl	0.815047	0.759635	1.00863	0.669223	0.917683	0.74051	0.695714	0.603228	0.580347	0.911296	0.813979	0.877255	0.60672	0.614782	0.69074	0.828962	0.900457	0.611568	0.805928	0.888705	0.734809	0.839142	0.641297	0.721079	0.799051	0.789649	0.602805	0.80607	1.05349	0.819717	0.658541	0.901384	1.00626	0.893645	0.680692	0.994779	0.95227	0.572832	0.882719	0.69152	0.628649	0.746713	0.864117	0.843882	0.668587	0.982315	0.853879
	166	4-OHT	0.905193	0.995471	0.939425	0.78877	0.93503	0.607817	0.528242	0.919647	0.966039	0.934921	0.659015	0.900146	1.02254	0.708319	0.98356	0.883431	0.801943	0.583773	0.952499	0.76686	0.666728	1.11165	1.01105	0.871751	0.839388	0.985975	1.0739	0.971277	1.08551	0.655688	0.781612	0.778438	0.761349	0.907234	0.787117	0.657588	0.720951	0.949248	1.00004	0.848513	0.940579	0.624907	0.897032	1.01068	0.815685	0.636881	0.85731
Figure 10H
Figure 10I	4	MB1Cre (-)	1	1	1	1
	4	MB1Cre (+)	0.298181	0.275723	0.201247	0.255183
Figure 10K	207	MB1(-)	1.31423	0.525588	1.15552	1.13311	1.02906	0.450036	0.59652	0.750607	1.15739	1.05625	0.750257	0.808885	0.440257	0.170458	0.727454	0.708139	0.716597	0.80568	1.01312	1.08656	1.36632	0.89493	0.187553	0.343993	0.633191	0.433877	0.265509	0.259098	0.357694	0.421864	0.765542	0.42142	0.423967	0.570827	0.543688	0.716563	0.652896	0.423418	0.589756	0.480233	0.657085	0.242667	1.5969	1.63332	0.557253	0.661097	1.12233
	259	MB1(+)	0.434307	1.20508	1.07686	0.28937	0.450092	0.578792	0.540833	0.599787	0.493619	1.40291	0.348497	0.908194	0.736093	0.941708	0.420986	0.43923	2.00202	0.478719	0.785626	1.13488	2.13399	1.54486	1.06137	1.50408	1.72496	1.4189	1.22281	0.482893	1.53306	0.665171	0.855475	1.04126	1.08497	0.938697	1.18218	0.908201	1.01774	1.27382	1.03632	1.15637	0.723011	1.20471	1.59518	0.568209	0.757952	1.06884	0.386731
Figure 10L	4	WT 0	9.1	7.6	7.4	5.3
	4	MCU-KO 0	6.4	6	7.1	5.4
	4	WT 1	28.1	27.8	25.7	19.6
	4	MCU-KO 1	19.4	18.2	15.7	18
	4	WT 2	36.7	35.1	37.5	38.1
	4	MCU-KO 2	34.5	29	28.9	33.1
	4	WT 3	26.1	29.5	29.4	37
	4	MCU-KO 3	39.7	46.8	48.3	43.5
Figure 10M	4	WT 0	7.77	7.3	7.2	6.7
	4	MCU-KO 0	5.1	7.2	9.4	8.5
	4	WT 1	21	20.5	20.7	23
	4	MCU-KO 1	14	21.9	21.3	18.9
	4	WT 2	33.2	26.6	27.8	28.7
	4	MCU-KO 2	28.8	23.3	23.7	25.7
	4	WT 3	28.3	24.2	28.2	22.6
	4	MCU-KO 3	33.1	21	26	25.9
	4	WT 4	9.73	21.4	16.1	17.2
	4	MCU-KO 4	19	26.6	19.6	22.8
[truncated: 212 more columns]

## Sheet: sFigure 1
Figure	n=
sFigure 1A	3	HeLa	1	1	1
	3	MCU-KO	0	0.000389466	0
sFigure 1B	120	HeLa	0.77429	0.793076	0.650193	0.461517	0.51796	0.583156	0.574056	0.469636	0.665198	0.751166	0.784859	0.768375	0.728999	0.512434	0.758502	0.497327	0.760296	0.507911	0.627468	0.81106	0.540335	0.294331	0.504651	0.563862	0.543713	0.348485	0.498543	0.630759	0.609754	0.463817	0.66329	0.512626	0.290788	0.54894	0.694061	0.492734	0.91736	0.733898	0.734709	0.752886	0.909267	0.589986	0.654717	0.378268	0.625867	0.810569	0.89759
	120	MCU-KO	0.565035	0.816245	0.523913	0.429569	0.766708	0.615472	0.812858	1.16041	0.628565	0.523587	0.458611	0.775178	0.927719	0.5894	0.590446	0.601199	0.535119	0.950612	0.793597	0.489746	0.586582	0.743139	0.752379	0.46408	0.441631	0.670018	0.790405	0.763669	0.843154	0.747904	0.615842	0.725682	0.40902	0.622906	0.741551	0.890348	0.783706	0.729596	0.572761	0.520223	0.972381	0.827727	0.561465	0.435	0.813574	0.674616	0.4631
[truncated: 73 more columns]

[truncated: 3 more sheets: sFigure 2, sFigure 3, sFigure 8]
