# Supplementary material for: The Mitochondrial Ca2+ uniporter is a central regulator of interorganellar Ca2+ transfer and NFAT activation
Source: J Biol Chem. 2021 Sep 6;297(4):101174. doi: 10.1016/j.jbc.2021.101174 (PMC8496184; doi:10.1016/j.jbc.2021.101174)
Supplement: Supporting information — 2 [file mmc3.xlsx]

## Sheet: All stats
Figure 1	Test	(p-values) left to right
A	Ordinary one-way ANOVA	p<0.0001; p<0.0001
B	Kruskal-Wallis test	0.1414, >0.9999
C	Ordinary one-way ANOVA	p<0.0001; p<0.0001
D	Kruskal-Wallis test	p<0.0001; p<0.0001
E	Ordinary one-way ANOVA	p<0.0001; p<0.0001
F	Kruskal-Wallis test	p<0.0001; p<0.0001
G	Ordinary one-way ANOVA	p<0.0001; p<0.0001
H	Kruskal-Wallis test	p<0.0001; p<0.0001
I	Ordinary one-way ANOVA	p<0.0001; p<0.0001
J	Kruskal-Wallis test	p<0.0001; p<0.0001
K	Ordinary one-way ANOVA	p<0.0001; p<0.0001
L	Kruskal-Wallis test	p<0.0001; p<0.0001
Figure 3	Test	(p-values) left to right
B	Kruskal-Wallis test	p<0.0001; p<0.0001
D	Kruskal-Wallis test	p<0.0001; p<0.0001
Figure 4	Test	(p-values) left to right
C	Kruskal-Wallis test	p=0.8407; p=0.3720
E	Kruskal-Wallis test	p>0.9999; p>0.9999
H	Kruskal-Wallis test	p=0.7746; p= 0.9094
J	Kruskal-Wallis test	p=0.2655; p>0.9999
M	Kruskal-Wallis test	p=0.3230; p=0.7755
O	Kruskal-Wallis test	p=0.4173; p>0.9999
R	Kruskal-Wallis test	p>0.9999; p>0.9999
T	Kruskal-Wallis test	p=0.7721; p>0.9999
Figure 5	Test	(p-values) left to right
C	Mann-Whitney test	p=0.0022
F	Mann-Whitney test	p<0.0001
Figure 6	Test	(p-values) left to right
C	Mann-Whitney test	p=0.0119
E	Mann-Whitney test	p=0.0015
H	Kruskal-Wallis test	p<0.0001; p=0.0022
I	Kruskal-Wallis test	p=0.0016; p=0.2139
J	Kruskal-Wallis test	p=0.0032; p=0.0067
K	Kruskal-Wallis test	p=0.3060; p=0.2573
N	Unpaired t test	p=0.0956
O	Unpaired t test	p=0.0018
Fig 7	Test	(p-values) left to right
B	Ordinary one-way ANOVA	p>0.9999; all others p<0.0001
C	Ordinary one-way ANOVA	p=0.9723; all others p<0.0001
D	Ordinary one-way ANOVA	p=0.1934; all others p<0.0001
E	Ordinary one-way ANOVA	p=0.0015; p=0.0059; all others p<0.0001
F	Ordinary one-way ANOVA	p=0.1916; all others p<0.0001
G	Ordinary one-way ANOVA	all others p<0.0001; p=0.7580;
K	Ordinary one-way ANOVA	p<0.0001; p<0.0001; p<0.0001
Figure 8	Test	(p-values) left to right
A	Unpaired t test	p=0.312
B	Unpaired t test	p=0.655
E	Unpaired t test	p=0.1666
F	Unpaired t test	p=0.5890
G	Unpaired t test	p=0.8899
J	Unpaired t test	p=0.6360
Figure 9	Test	(p-values) left to right
C	Mann-Whitney test	p=0.0051
F	Unpaired t test	p<0.0001
Figure 10	Test	(p-values) left to right
D	Unpaired t test	p<0.0001, p=0.2255
G	Mann-Whitney test	p<0.0001, p=0.0573
I	Unpaired t test	p<0.0001
K	Mann-Whitney test	p<0.0001
L	Unpaired t test	p=0.2383; p=0.0124; p=0.0130; p=0.0033
M	Unpaired t test	p=0.7593; p=0.2731; p=0.1011; p=0.8222; p=0.0952
sFig 1	Test	(p-values) left to right
A	Unpaired t test	p<0.0001
B	Mann-Whitney test	p=0.0002
sFig 2	Test	(p-values) left to right
E	Ordinary one-way ANOVA	p<0.0001; p<0.0001
F	Ordinary one-way ANOVA	p<0.0001; p<0.0001
G	Ordinary one-way ANOVA	p=0.0005; p=0.0006
H	Ordinary one-way ANOVA	p=0.0004; p=0.0003
sFig 3	Test	(p-values) left to right
B	Mann-Whitney test	p=0.1000; p=0.4000
D	Mann-Whitney test	p=0.7000; p=0.6428
sFig 8
B	Unpaired t test	p=0.3246; p=0.4814; p=0.5380; p=0.8482; p=0.5595; p=0.2625; p=0.4187
C	Unpaired t test	p=0.8826; p=0.4696; p=0.8000; p=0.9553
D	Unpaired t test	p=0.6818; p=0.6818
